# Supplementary material for: Hypothalamic transcriptome analysis reveals male-specific differences in molecular pathways related to oxidative phosphorylation between Iberian pig genotypes
Source: PLoS One. 2022 Aug 16;17(8):e0272775. doi: 10.1371/journal.pone.0272775 (PMC9380940; doi:10.1371/journal.pone.0272775)
Supplement: S1 Fig — PCAs comparing genotypes (A; red: IBxIB, blue: IBxLW) and sexes (B; red: females; blue: males). (XLSX) [file pone.0272775.s001.xlsx]

## Sheet: Hoja1
Figure S1. PCA of the DEseq2 results separated by genotype (A) or by sex (B)
	IBxIB = pure Iberian; IBxLW = Iberian x Large White crossbreds
