# Supplementary material for: Hypothalamic transcriptome analysis reveals male-specific differences in molecular pathways related to oxidative phosphorylation between Iberian pig genotypes
Source: PLoS One. 2022 Aug 16;17(8):e0272775. doi: 10.1371/journal.pone.0272775 (PMC9380940; doi:10.1371/journal.pone.0272775)
Supplement: S1 Table — Nutrients and fatty acid composition of the diets used in the study. (XLSX) [file pone.0272775.s002.xlsx]

## Sheet: Hoja1
S1 Table. Calculated analysis (g/kg, dry-matter basis) and fatty acid composition of the diets.
		Sows		Pigs
		Gestation	Lactation	21-60 days-old	60-210 days-old
Calculated analysis 1
Net energy, Mcal/kg		2.22	2.25	2.4	2.35
Dry Matter (DM)		899.9	894.9	895.6	894.5
Crude protein		130	157.5	150	151.9
Crude fat		26.1	36.6	40	31.5
Crude fiber		42.2	43.9	28.8	32.4
Nitrogen-free extracts (NFE)		638.5	593.2	628.9	629.1
Ash		63.1	63.7	47.9	49.6
Fatty acids composition, g/100 g total fatty acids
C14:0		1.12	0.8	0.78	1.04
C16:0		16.14	14.07	20.11	21.86
C16:1 n-9		0.04	0.03	0.21	0.31
C16:1 n-7		1.14	0.78	1.2	1.64
C17:0		0.41	0.43	0.52	0.52
C17:1		0.18	0.06	0.23	0.29
C18:0		5.78	3.42	6.02	7.7
C18:1 n-9		25.87	22.17	29.96	33.5
C18:1 n-7		1.12	1.1	1.4	1.21
C18:2 n-6		40.06	47.23	34.79	27.17
C18:3 n-3		4.54	5.06	2.81	2.47
C20:0		0.31	0.33	0.24	0.18
C20:1 n-9		0.47	0.4	0.72	0.84
C20:3n-6		0.16	0.13	0.13	0.17
C20:4 n-6		0.02	0.11	0.05	0.08
C20:5 n-3		0.91	1.34	0.19	0.1
C22:4 n-6		0.05	0.18	0.12	0.25
C22:5 n-3		0.2	0.18	0.18	0.43
C22:6 n-3		1.46	2.19	0.32	0.25
SFA		23.77	19.05	27.68	31.3
MUFA		28.82	24.54	33.71	37.79
PUFA		47.41	56.41	38.6	30.9
1According to [21], g/kg of diet. NFE: DM − (ash + crude protein + crude fat + crude fiber). SFA = sum of saturated fatty acids, MUFA = sum of monounsaturated fatty acids, PUFA = sum of polyunsaturated fatty acids.
