# Supplementary material for: Hypothalamic transcriptome analysis reveals male-specific differences in molecular pathways related to oxidative phosphorylation between Iberian pig genotypes
Source: PLoS One. 2022 Aug 16;17(8):e0272775. doi: 10.1371/journal.pone.0272775 (PMC9380940; doi:10.1371/journal.pone.0272775)
Supplement: S2 Table — qPCR primer designs. (XLSX) [file pone.0272775.s003.xlsx]

## Sheet: Hoja1
Table S2. qPCR primer design
Gene symbol	Gene name	Genebank ID	Forward primer sequence	Reverse primer sequence
ACTB	Actin beta	ENSSSCG00000007585	TCTGGCACCACACCTTCT	TGATCTGGGTCATCTTCTCAC
GAPDH	Glyceraldehyde-3-phosphate dehydrogenase	ENSSSCG00000000694	TCGGAGTGAACGGATTTG	CCTGGAAGATGGTGATGG
GRPEL2	GrpE Like 2	ENSSSCG00000014432	GTGGCCACCTTCTGGAG	CCGGCGGGACGTGACAAATG
PDZK1	PDZ domain containing 1	ENSSSCG00000006693	GGCTCGTATTTCTCCTTTTC	AGCCATAGCCATCTTCACCT
SGCA	Sarcoglycan alpha	ENSSSCG00000017583	ACTCGTGGGCCGCGTGTTTGT	CTGGAGGTGGGCGTGGTAGGTGAC
TBCD	Tubulin Folding Cofactor D	ENSSSCG00000017136	CGCCCTGCCCCGCTTCTT	GCCCCTTCCGCCCTCAC
UQCRC2	Ubiquinol-Cytochrome C Reductase Core Protein 2	ENSSSCG00000007845	CTCTCGAAAACTATGCTCCTG	CTTAATTTACCACCAACTGCT
