# Supplementary material for: Hypothalamic transcriptome analysis reveals male-specific differences in molecular pathways related to oxidative phosphorylation between Iberian pig genotypes
Source: PLoS One. 2022 Aug 16;17(8):e0272775. doi: 10.1371/journal.pone.0272775 (PMC9380940; doi:10.1371/journal.pone.0272775)
Supplement: S3 Table — Table containing information regarding phenotypic differences of the animals selected in the present study. (XLSX) [file pone.0272775.s004.xlsx]

## Sheet: Hoja1
S3 Table. Phenotypic differences (mean ± S.E.M.) between pure Iberian piglets (IBxIB) and Iberian x Large White crossbreds (IBxLW) at 60 days old of the animals selected for the present study
		IBxIB									IBxLW											IBxIB vs IBxLW		Genotype* sex
		Total			Females			Males			Total			Females			Males			Genotype	Sex	F	M
Body measures (cm)	BPD	7.54444	±	0.155556	7.72	±	0.185472	7.325	±	0.242813	8.01	±	0.119675	8.02	±	0.12	8	±	0.223607	*	NS	NS	NS	NS
	ONL	20.3333	±	0.333333	20.7	±	0.514782	19.875	±	0.314576	20.4	±	0.378594	20.4	±	0.6	20.4	±	0.533854	NS	NS	NS	NS	NS
	BL	61.1667	±	1.81046	61.7	±	2.62964	60.5	±	2.80624	67.05	±	1.17957	65.9	±	1.80555	68.2	±	1.52971	*	NS	NS	+	NS
	TC	56.2778	±	1.37212	56.1	±	1.92614	56.5	±	2.25462	57.7	±	1.11853	56.5	±	1.71756	58.9	±	1.4	NS	NS	NS	NS	NS
	AC	54.4444	±	1.51713	53.5	±	1.87083	55.625	±	2.67219	56.5	±	1.32707	54.8	±	1.2	58.2	±	2.24499	NS	NS	NS	NS	NS
	SCF OUT	3.375	±	0.390398	3.375	±	0.672526	3.375	±	0.508879	2.4	±	0.206559	2.12	±	0.165529	2.68	±	0.354119	*	NS	NS	NS	NS
	SCF IN	4.08889	±	0.244065	3.88	±	0.401746	4.35	±	0.217945	3.37	±	0.300019	2.94	±	0.559106	3.8	±	0	+	NS	NS	+	NS
	SCF Total	7.09	±	0.571656	6.58	±	0.91	7.73	±	0.59	5.77	±	0.429742	5.06	±	0.67	6.48	±	0.35	+	NS	NS	NS	NS
	LD	22.4333	±	0.719954	22.18	±	1.26467	22.75	±	0.619812	23.99	±	0.938965	23.22	±	1.43506	24.76	±	1.26949	NS	NS	NS	NS	NS
Body weights	Body (Kg)	17.2778	±	0.894082	17.2	±	1.27083	17.375	±	1.44878	21.4	±	0.915302	20.8	±	1.18954	22	±	1.47479	**	NS	+	+	NS
	Carcass (Kg)	11.2222	±	0.682678	11.3	±	0.943398	11.125	±	1.14337	14.85	±	0.7603	14.1	±	0.940744	15.6	±	1.19791	**	NS	+	+	NS
	Viscera (Kg)	3.54111	±	0.180389	3.466	±	0.272224	3.635	±	0.257763	3.758	±	0.136399	3.759	±	0.206152	3.757	±	0.203031	NS	NS	NS	NS	NS
	Head (Kg)	2.14889	±	0.139296	2.181	±	0.225269	2.10875	±	0.175717	2.4245	±	0.1192	2.396	±	0.104372	2.453	±	0.229432	NS	NS	NS	NS	NS
	Brain (g)	70.8889	±	1.68691	72.2	±	2.22261	69.25	±	2.68871	69.1	±	1.70261	66.4	±	2.46171	71.8	±	1.82757	NS	NS	+	NS	+
	Adrenal glands (g)	1.90489	±	0.163224	1.8936	±	0.277844	1.919	±	0.17627	1.9979	±	0.074351	1.8676	±	0.0512061	2.1282	±	0.117325	NS	NS	NS	NS	NS
	Heart (g)	94.75	±	3.769	97.5	±	4.48144	92	±	6.41613	134.4	±	5.92209	134.6	±	8.1768	134.2	±	9.53625	***	NS	*	*	NS
	Lungs (g)	203.778	±	8.25257	209.6	±	8.00375	196.5	±	16.4342	247.2	±	7.49933	247	±	11.0905	247.4	±	11.4044	**	NS	*	*	NS
	Pancreas (g)	35.7556	±	3.18691	36.56	±	4.77091	34.75	±	4.73242	42.8438	±	2.20804	41.0276	±	3.03555	44.66	±	3.328	+	NS	NS	NS	NS
	Spleen (g)	51.1111	±	3.03427	50.2	±	4.46542	52.25	±	4.60751	58.5	±	2.3202	56.6	±	3.85487	60.4	±	2.74955	+	NS	NS	NS	NS
	Liver (g)	439	±	19.104	428	±	25.8902	457.333	±	30.0518	492.5	±	17.5836	470	±	31.348	515	±	12.47	+	NS	NS	NS	NS
	Kidneys (g)	82.1111	±	5.33709	82.4	±	5.98832	81.75	±	10.5386	89.3	±	4.26888	83.8	±	6.74833	94.8	±	4.61952	NS	NS	NS	NS	NS
	Intestines (Kg)	2.01567	±	0.117756	1.961	±	0.163136	2.084	±	0.189847	2.039	±	0.0955272	2.068	±	0.124153	2.01	±	0.15884	NS	NS	NS	NS	NS
ADWG	0-60 d (g/d)	0.21	±	0.03	0.214554	±	0.0256585	0.214859	±	0.0337943	0.26	±	0.04	0.254781	±	0.0370625	0.27192	±	0.0302055	**	NS	+	*	NS
Metabolic status (mg/dl)	UR	18.5556	±	1.81132	17.4	±	1.6	20	±	3.76386	13.6	±	0.819214	14.4	±	1.28841	12.8	±	1.0198	*	NS	NS	NS	NS
	TG	35.8889	±	4.92286	33.8	±	6.41405	38.5	±	8.52936	34.2	±	2.06452	29.6	±	0.812404	38.8	±	2.8178	NS	NS	NS	NS	NS
	LDL-c	35.5556	±	2.5117	36.8	±	4.4317	34	±	1.91485	45.7	±	4.4248	37.4	±	3.47275	54	±	6.44981	*	NS	NS	*	+
	LAC	84.45	±	7.18099	86.32	±	11.52	82.1125	±	9.21607	116.163	±	6.88645	122.6	±	8.52643	109.725	±	10.9991	**	NS	NS	NS	NS
	HDL-c	24	±	2.3214	24.8	±	4.04228	23	±	2.12132	28.3	±	2.08726	24	±	0.707107	32.6	±	3.14006	NS	NS	NS	NS	+
	GLU	91.7778	±	5.75851	90	±	8.44393	94	±	8.78446	100.75	±	4.80977	101	±	6.36396	100.5	±	8.21077	NS	NS	NS	NS	NS
	FRUC	238.778	±	9.9983	222.8	±	9.31343	258.75	±	14.6934	225.1	±	12.8551	249.2	±	20.6891	201	±	5.01996	NS	NS	NS	*	**
	CHO	75	±	5.20683	72.6	±	6.66783	78	±	9.11958	81.6667	±	4.53382	74.2	±	3.83927	91	±	6.81909	NS	NS	NS	NS	NS
Pro-/antioxidant status	FRAP (µmol/mL)	15.641	±	2.68863	16.5846	±	4.93452	14.46	±	1.4	24.6368	±	6.82494	9.51923	±	3.34289	36.73	±	8.87	+	+	NS	NS	*
	MDA (µmol/L)	0.0567758	±	0.00211648	0.0567486	±	0.00393274	0.06	±	0	0.0749765	±	0.00657459	0.0825042	±	0.0114698	0.07	±	0.01	*	NS	+	NS	NS
F = female; M = male; BPD = Biparietal diameter; ONL = occipito-nasal length; TL = trunk length; TC = thoracic circumference; AC = abdominal circumference; SCF = subcutaneos fat; LD = longissimus dorsi muscle;ADWG = Average Daily Weight Gain; UR = urea ;TG = triglycerides;LDL-c = low density lipoprotein cholesterol;LAC = lactate;HDL-c = high density lipoprotein cholesterol; GLU = glucose; FRUC = …
