# Supplementary material for: Hypothalamic transcriptome analysis reveals male-specific differences in molecular pathways related to oxidative phosphorylation between Iberian pig genotypes
Source: PLoS One. 2022 Aug 16;17(8):e0272775. doi: 10.1371/journal.pone.0272775 (PMC9380940; doi:10.1371/journal.pone.0272775)
Supplement: S4 Table — Table containing DEGs information using the total number of animals. (XLSX) [file pone.0272775.s005.xlsx]

## Sheet: Hoja1
S4 Table. Detailed list of DEGs using all animals when comparing pure Iberian pigs (IBxIB) and Iberian *Large White crossbreds (IBxLW)
	Gene	baseMean	log2FoldChange	lfcSE	stat	pvalue	padj
ADCYAP1	ENSSSCG00000035186	84.9438	-0.363699	0.103675	-3.50808	0.000451357	0.0995837
C17orf53	ENSSSCG00000017364	6.5989	1.51742	0.338846	4.47819	7.52781e-06	0.00538191
CCDC84	ENSSSCG00000015102	143.645	-0.541891	0.150515	-3.60024	0.000317918	0.0808147
CENPF	ENSSSCG00000015581	3.18807	2.37632	0.580204	4.09567	4.20958e-05	0.0192613
CHD8	ENSSSCG00000002127	85.2394	-0.414855	0.100956	-4.10925	3.96938e-05	0.0189191
CHIA	ENSSSCG00000023706	10.3202	1.1414	0.302618	3.77177	0.000162092	0.0545345
CNOT7	ENSSSCG00000006983	176.766	-0.46609	0.119973	-3.88497	0.000102344	0.037765
CNOT8	ENSSSCG00000017067	11.2237	-0.932775	0.26248	-3.5537	0.000379858	0.0888127
CPSF7	ENSSSCG00000013083	197.195	0.354386	0.0651396	5.44041	5.31571e-08	0.000101344
CRISP1	ENSSSCG00000001739	12.8599	-1.35414	0.267754	-5.05742	4.24972e-07	0.00054014
CYB561A3	ENSSSCG00000013086	24.6918	0.728585	0.19834	3.67342	0.000239326	0.0701962
CYR61	ENSSSCG00000006940	126.166	0.589718	0.105184	5.60654	2.06409e-08	4.72223e-05
DUT	ENSSSCG00000032141	33.6095	0.909053	0.170173	5.34193	9.19632e-08	0.000150281
FAM160B2	ENSSSCG00000009614	17.8036	-0.98136	0.209433	-4.68579	2.78879e-06	0.00227864
GCGR	ENSSSCG00000034891	4.99352	1.44837	0.399435	3.62605	0.000287788	0.0776352
GYPC	ENSSSCG00000040701	16.3652	1.45755	0.307743	4.73625	2.1771e-06	0.00207532
HASPIN	ENSSSCG00000031821	11.9618	1.07163	0.288481	3.71474	0.000203416	0.0646353
ITPR1	ENSSSCG00000023437	27.1396	0.728282	0.17067	4.26721	1.97937e-05	0.0119168
KRR1	ENSSSCG00000033524	110.416	-0.54217	0.149916	-3.61649	0.000298623	0.0776352
KY	ENSSSCG00000011646	6.14145	2.53463	0.722675	3.50729	0.000452693	0.0995837
LRRC45	ENSSSCG00000040503	155.454	0.397721	0.0945652	4.20579	2.60171e-05	0.0143688
LSS	ENSSSCG00000021418	12.8067	0.89288	0.22774	3.92062	8.83228e-05	0.036083
MAEA	ENSSSCG00000032304	74.1891	0.390379	0.109864	3.5533	0.000380437	0.0888127
MAPK7	ENSSSCG00000031076	234.518	0.277645	0.0767359	3.61819	0.000296666	0.0776352
novel gene	ENSSSCG00000038226	5.46154	1.77111	0.472399	3.74917	0.000177419	0.0579855
novel gene	ENSSSCG00000040909	911.515	0.335002	0.0942034	3.55615	0.000376324	0.0888127
NUTM1	ENSSSCG00000002241	44.6085	-0.704499	0.171167	-4.11587	3.85723e-05	0.0189191
PDZK1	ENSSSCG00000006693	210.805	-0.423704	0.084201	-5.03205	4.85262e-07	0.000555092
PGA5	ENSSSCG00000013092	3.40933	2.33325	0.559192	4.17254	3.01226e-05	0.0156624
PGGHG	ENSSSCG00000025023	299.613	-0.570217	0.143471	-3.97444	7.05461e-05	0.0310376
PRR19	ENSSSCG00000003024	267.355	-0.299338	0.0823559	-3.63469	0.000278315	0.0776352
RF00425	ENSSSCG00000032744	24.5021	-0.732294	0.198255	-3.69369	0.000221019	0.0665326
RHBDD3	ENSSSCG00000009973	207.395	-0.30294	0.0794728	-3.81187	0.00013792	0.0493021
SEPTIN1	ENSSSCG00000007800	30.3806	0.814623	0.18732	4.34883	1.36868e-05	0.00920961
SGCA	ENSSSCG00000017583	97.0251	1.14389	0.228303	5.01038	5.43229e-07	0.000564909
SLC6A9	ENSSSCG00000039770	260.414	0.403504	0.0772118	5.22593	1.73278e-07	0.000247766
SMAP1	ENSSSCG00000004276	418.988	-0.332901	0.0723279	-4.60267	4.17119e-06	0.00318095
SUMF2	ENSSSCG00000007745	57.257	-0.463526	0.119092	-3.89216	9.93576e-05	0.037765
TACC3	ENSSSCG00000008677	328.566	0.674096	0.0871104	7.73842	1.00663e-14	1.15148e-10
TAGAP	ENSSSCG00000004053	24.0318	-0.853463	0.198824	-4.29256	1.76622e-05	0.0112243
TARBP1	ENSSSCG00000010160	12.6348	1.02271	0.270424	3.78188	0.00015565	0.0539539
TBCD	ENSSSCG00000017136	56.6951	1.05048	0.160831	6.53156	6.50882e-11	2.48181e-07
TDRP1	ENSSSCG00000039562	218.47	0.369981	0.0937447	3.94668	7.92416e-05	0.033572
TMEM120B	ENSSSCG00000009808	499.36	0.293782	0.0625475	4.69694	2.64086e-06	0.00227864
TMEM138	ENSSSCG00000037843	168.513	0.497132	0.072503	6.85671	7.04653e-12	4.03026e-08
TMEM139	ENSSSCG00000031799	54.5812	0.500936	0.142311	3.52001	0.000431535	0.0987266
TMEM9B	ENSSSCG00000014577	170.16	0.536397	0.0901261	5.95163	2.65491e-09	7.59239e-06
TOP1MT	ENSSSCG00000006958	64.7372	0.406501	0.10986	3.70018	0.000215448	0.0665326
USP16	ENSSSCG00000027594	11.5544	1.13266	0.309741	3.65679	0.000255393	0.073036
WDR45B	ENSSSCG00000017133	29.0415	0.709506	0.168823	4.20267	2.63786e-05	0.0143688
WFIKKN1	ENSSSCG00000037014	3.79453	-1.88223	0.528325	-3.56264	0.00036715	0.0888127
