# Supplementary material for: Hypothalamic transcriptome analysis reveals male-specific differences in molecular pathways related to oxidative phosphorylation between Iberian pig genotypes
Source: PLoS One. 2022 Aug 16;17(8):e0272775. doi: 10.1371/journal.pone.0272775 (PMC9380940; doi:10.1371/journal.pone.0272775)
Supplement: S5 Table — Table containing DEGs information using a subset of the animals (only females). (XLSX) [file pone.0272775.s006.xlsx]

## Sheet: Hoja1
S5 Table. Detailed list of DEGs using females when comparing pure Iberian pigs (IBxIB) and Iberian *Large White crossbreds (IBxLW)
	Gene	baseMean	log2FoldChange	lfcSE	stat	pvalue	padj
ABHD14B	ENSSSCG00000040890	156.607	-0.621553	0.169258	-3.67222	0.000240457	0.0769969
ACAD9	ENSSSCG00000023354	66.3526	0.70512	0.201011	3.50787	0.000451712	0.0981507
CHD8	ENSSSCG00000002127	81.4566	-0.543617	0.150335	-3.61603	0.000299154	0.0827296
CNOT7	ENSSSCG00000006983	161.78	-0.52565	0.139691	-3.76294	0.000167928	0.0567595
CTU2	ENSSSCG00000033920	387.206	0.336635	0.0967756	3.47851	0.000504216	0.0989565
CYR61	ENSSSCG00000006940	118.994	0.599323	0.158762	3.77499	0.000160016	0.0567595
DCDC2B	ENSSSCG00000022014	27.6347	1.09176	0.308163	3.54279	0.000395915	0.0892128
DUT	ENSSSCG00000032141	30.7753	1.04073	0.259351	4.01282	5.99979e-05	0.0253028
FAM160B2	ENSSSCG00000009614	17.6468	-1.11543	0.307293	-3.62985	0.000283588	0.0821594
GDPD5	ENSSSCG00000014853	106.306	0.741795	0.185282	4.00361	6.23836e-05	0.0253028
GYPC	ENSSSCG00000040701	15.9901	1.7737	0.419676	4.22636	2.37507e-05	0.0206427
ND2	ENSSSCG00000018069	1475.59	-0.335524	0.0946889	-3.54343	0.000394957	0.0892128
novel gene	ENSSSCG00000018073	187.823	-0.77893	0.178558	-4.36232	1.28689e-05	0.0156588
novel gene	ENSSSCG00000018096	389.977	-0.687232	0.16085	-4.2725	1.93295e-05	0.0196001
novel gene	ENSSSCG00000034846	489.509	-0.487622	0.135394	-3.60151	0.000316377	0.0835145
novel gene	ENSSSCG00000018071	198.432	-0.456164	0.113802	-4.0084	6.11305e-05	0.0253028
PGGHG	ENSSSCG00000025023	310.41	-0.707036	0.141711	-4.98929	6.06005e-07	0.00122898
PRR19	ENSSSCG00000003024	259.262	-0.460697	0.112129	-4.10864	3.98001e-05	0.0253028
PSME2	ENSSSCG00000002004	69.3326	0.635604	0.181696	3.49818	0.000468441	0.0982757
SEPTIN1	ENSSSCG00000007800	28.1714	1.17397	0.243604	4.81919	1.44144e-06	0.00219243
SGCA	ENSSSCG00000017583	83.2851	1.16825	0.325331	3.59097	0.000329446	0.0835145
SLA-DQB1	ENSSSCG00000001457	66.6903	-0.979516	0.241978	-4.04795	5.16676e-05	0.0253028
SLC6A9	ENSSSCG00000039770	244.343	0.408029	0.111912	3.64599	0.000266364	0.0810279
TACC3	ENSSSCG00000008677	304.818	0.730917	0.135238	5.40465	6.49348e-08	0.000395063
TARBP1	ENSSSCG00000010160	13.2434	1.49724	0.371053	4.0351	5.45784e-05	0.0253028
TBCD	ENSSSCG00000017136	53.035	0.833861	0.239351	3.48384	0.000494275	0.0989565
TCOF1	ENSSSCG00000014450	155.9	-0.548862	0.144298	-3.80366	0.000142574	0.0542137
TMEM138	ENSSSCG00000037843	152.153	0.497773	0.123678	4.02476	5.70325e-05	0.0253028
TMEM9B	ENSSSCG00000014577	158.84	0.633265	0.122928	5.15152	2.58381e-07	0.000785995
TRPC4AP	ENSSSCG00000007289	13.3878	1.23748	0.348849	3.54733	0.000389149	0.0892128
USP16	ENSSSCG00000027594	11.3062	1.81926	0.4496	4.0464	5.20114e-05	0.0253028
