# Supplementary material for: Hypothalamic transcriptome analysis reveals male-specific differences in molecular pathways related to oxidative phosphorylation between Iberian pig genotypes
Source: PLoS One. 2022 Aug 16;17(8):e0272775. doi: 10.1371/journal.pone.0272775 (PMC9380940; doi:10.1371/journal.pone.0272775)
Supplement: S6 Table — Table containing DEGs information using a subset of the animals (only males). (XLSX) [file pone.0272775.s007.xlsx]

## Sheet: Hoja1
S6 Table. Detailed list of DEGs using males when comparing pure Iberian pigs (IBxIB) and Iberian x Large White crossbreds (IBxLW)
	Gene	baseMean	log2FoldChange	lfcSE	stat	pvalue	padj
ABRAXAS1	ENSSSCG00000009234	554.792	-0.342024	0.107981	-3.16746	0.00153777	0.0674742
ADAM12	ENSSSCG00000010746	113.576	-0.545013	0.166139	-3.28047	0.00103636	0.0613718
ADCYAP1	ENSSSCG00000035186	90.722	-0.466783	0.163807	-2.84959	0.00437753	0.0993449
ADSSL1	ENSSSCG00000037334	50.8985	0.711718	0.227088	3.1341	0.00172381	0.0703829
AES	ENSSSCG00000032265	72.0646	0.550946	0.185461	2.97069	0.00297136	0.0803831
AHSA2P	ENSSSCG00000008383	898.044	-0.369767	0.125558	-2.94499	0.00322964	0.0830017
ANKRD27	ENSSSCG00000002859	214.777	-0.439039	0.15395	-2.85183	0.00434682	0.0993449
ANKRD37	ENSSSCG00000015798	57.399	-0.809466	0.199982	-4.04769	5.17252e-05	0.0109475
ANKRD42	ENSSSCG00000014902	200.858	-0.466713	0.149921	-3.11307	0.00185152	0.0703829
AP5M1	ENSSSCG00000005065	62.6403	-0.534436	0.181363	-2.94678	0.00321105	0.0830017
APOE	ENSSSCG00000003088	717.168	0.31717	0.10372	3.05794	0.00222867	0.0754101
ATP1A3	ENSSSCG00000003045	285.193	0.370312	0.119097	3.10932	0.00187515	0.0703829
ATP6	ENSSSCG00000018081	4794.12	-0.347187	0.116256	-2.98639	0.0028229	0.0793498
BRCA2	ENSSSCG00000029039	124.222	-0.593566	0.173973	-3.41182	0.000645295	0.0511052
C6orf62	ENSSSCG00000038752	43.1515	-0.670103	0.220482	-3.03926	0.00237157	0.0761865
CALML4	ENSSSCG00000026517	614.403	-0.42484	0.131323	-3.23508	0.00121609	0.0624795
CCDC66	ENSSSCG00000021439	590.467	-0.473535	0.146109	-3.24097	0.00119122	0.0624795
CCDC73	ENSSSCG00000026433	436.647	-0.40909	0.140482	-2.91206	0.00359057	0.0884854
CCDC84	ENSSSCG00000015102	134.146	-0.743145	0.15764	-4.71419	2.4267e-06	0.00174625
CCKAR	ENSSSCG00000023501	59.5135	-0.790693	0.192139	-4.11522	3.8681e-05	0.00927829
CCNG1	ENSSSCG00000017024	42.5827	-0.77382	0.250584	-3.08807	0.0020146	0.0724855
CD302	ENSSSCG00000036050	623.696	-0.486872	0.140258	-3.47126	0.000518019	0.0490482
CDADC1	ENSSSCG00000031599	37.7623	-1.04173	0.256816	-4.05632	4.9853e-05	0.0109475
CDKL1	ENSSSCG00000034516	393.515	-0.36048	0.113227	-3.1837	0.00145406	0.0674742
CDKN2B	ENSSSCG00000034120	68.9007	-0.758831	0.230838	-3.28729	0.00101155	0.0613718
CEBPZOS0	ENSSSCG00000039004	354.631	-0.465636	0.14083	-3.30637	0.000945126	0.0607244
CELSR1	ENSSSCG00000031361	1530.8	-0.454192	0.119094	-3.81374	0.000136882	0.0184005
CEP295	ENSSSCG00000014946	69.2257	-0.681376	0.196921	-3.46016	0.00053986	0.0498056
CEP68	ENSSSCG00000008360	527.307	-0.387875	0.116205	-3.33784	0.000844319	0.0590654
CFAP126	ENSSSCG00000023957	70.04	-0.811762	0.238871	-3.39832	0.000678002	0.0519032
CGREF1	ENSSSCG00000008555	148.36	-0.529589	0.167061	-3.17003	0.00152421	0.0674742
CNOT11	ENSSSCG00000008167	81.2521	-0.515597	0.171466	-3.00699	0.00263848	0.0793498
COL2A1	ENSSSCG00000025523	42.6292	-0.838326	0.278929	-3.00552	0.00265127	0.0793498
COPB2	ENSSSCG00000011662	770.681	-0.361303	0.112045	-3.22461	0.00126144	0.0630371
COX2	ENSSSCG00000018078	3030.77	-0.402923	0.136271	-2.95678	0.00310871	0.0816432
COX6C	ENSSSCG00000006070	305.763	-0.314082	0.109214	-2.87583	0.00402965	0.095386
CPEB4	ENSSSCG00000016981	178.816	-0.426539	0.139974	-3.04727	0.00230931	0.0757148
CPSF7	ENSSSCG00000013083	210.808	0.41919	0.115673	3.62392	0.000290167	0.0298292
CRBN	ENSSSCG00000011530	79.1542	-0.635961	0.190906	-3.33129	0.000864447	0.0590654
CTIF	ENSSSCG00000004506	58.8077	0.601837	0.195531	3.07796	0.00208425	0.0742488
CTSD	ENSSSCG00000040793	73.306	0.51615	0.176297	2.92773	0.00341442	0.0853132
CYR61	ENSSSCG00000006940	134.965	0.584925	0.149412	3.91484	9.04646e-05	0.0162746
DHRS7	ENSSSCG00000005083	187.474	-0.383202	0.119663	-3.20235	0.00136311	0.0653931
DIMT1	ENSSSCG00000031990	729.475	-0.459111	0.133108	-3.44915	0.000562361	0.0499191
DNAJC17	ENSSSCG00000004762	228.009	0.364512	0.118798	3.06834	0.0021525	0.0754101
DNAJC9	ENSSSCG00000023482	73.7814	-0.528936	0.177612	-2.97804	0.00290095	0.0803043
DTX1	ENSSSCG00000009873	114.721	0.472456	0.152084	3.10654	0.00189291	0.0703829
DUT	ENSSSCG00000032141	37.1124	0.774985	0.250113	3.09854	0.00194479	0.0706804
DYNC1H1	ENSSSCG00000040738	213.596	0.44858	0.122826	3.65216	0.00026004	0.0280733
EIF5S	ENSSSCG00000034709	60.4422	-0.607282	0.198964	-3.05223	0.00227151	0.0756751
EPHB4	ENSSSCG00000007675	47.8406	-0.852216	0.24761	-3.44176	0.000577937	0.0499191
EXOSC9	ENSSSCG00000009096	33.5246	-0.75593	0.247126	-3.05888	0.00222167	0.0754101
FAM83H	ENSSSCG00000036964	125.444	-0.620502	0.181499	-3.41875	0.000629085	0.0511052
FAR2	ENSSSCG00000000541	472.128	-0.303866	0.106229	-2.86048	0.00423004	0.0981914
FLNC	ENSSSCG00000016578	518.269	-0.348004	0.11534	-3.0172	0.00255117	0.0793498
GPATCH11	ENSSSCG00000008497	270.936	-0.417059	0.136232	-3.06138	0.00220319	0.0754101
GPLD1	ENSSSCG00000001089	319.381	-0.464873	0.136389	-3.40843	0.000653373	0.0511052
GPRC5B	ENSSSCG00000007864	62.2395	0.624729	0.200159	3.12117	0.00180137	0.0703829
GRPEL2	ENSSSCG00000014432	71.8358	-0.897431	0.181703	-4.93899	7.85265e-07	0.000706346
HEATR5A	ENSSSCG00000001970	57.1626	-0.566104	0.192377	-2.94269	0.00325377	0.0830287
HECTD1	ENSSSCG00000001971	187.702	-0.543667	0.173668	-3.13051	0.00174505	0.0703829
HIBCH	ENSSSCG00000016049	110.052	-0.507918	0.156907	-3.23706	0.00120768	0.0624795
HIST1H2BN	ENSSSCG00000040925	43.8815	-0.816101	0.241285	-3.38231	0.000718788	0.0538792
HNRNPH3	ENSSSCG00000010238	124.425	-0.535909	0.155809	-3.43954	0.000582714	0.0499191
ITFG2	ENSSSCG00000000742	558.83	0.334715	0.102231	3.27409	0.00106003	0.0613718
ITGA2	ENSSSCG00000016887	82.6717	-0.939491	0.22098	-4.25147	2.12375e-05	0.00691428
JAZF1	ENSSSCG00000016691	150.595	-0.393167	0.128651	-3.05607	0.0022426	0.0754101
KCNIP4	ENSSSCG00000023934	54.5862	-0.822709	0.207259	-3.96946	7.20345e-05	0.0139549
KIAA1143	ENSSSCG00000032344	55.1309	-0.592702	0.20099	-2.94892	0.00318886	0.0830017
KRR1	ENSSSCG00000033524	117.711	-0.630396	0.20233	-3.11568	0.00183523	0.0703829
LIN37	ENSSSCG00000002898	3513.26	0.332826	0.086832	3.83299	0.000126595	0.0182195
LRRC45	ENSSSCG00000040503	177.773	0.405003	0.136602	2.96483	0.00302847	0.0807142
MAP1A	ENSSSCG00000004705	319.703	0.331783	0.108904	3.04656	0.00231479	0.0757148
MASP2	ENSSSCG00000003410	210.23	-0.484755	0.170169	-2.84868	0.00439017	0.0993449
MBP	ENSSSCG00000038767	1867.24	0.438302	0.103543	4.23303	2.30566e-05	0.00691428
MMS22L	ENSSSCG00000004344	197.93	-0.425343	0.141617	-3.00347	0.00266923	0.0793498
MRPS18C	ENSSSCG00000038042	328.866	-0.354302	0.117262	-3.02146	0.00251558	0.0793498
MSH6	ENSSSCG00000020931	1464.44	-0.294685	0.102947	-2.86249	0.00420331	0.0981914
MTX1	ENSSSCG00000006523	515.686	0.5123	0.118614	4.31904	1.56707e-05	0.00691428
ND3	ENSSSCG00000018084	2278.72	-0.380526	0.12725	-2.99039	0.00278625	0.0793498
ND4	ENSSSCG00000018087	14417.5	-0.369703	0.124835	-2.96152	0.0030612	0.0809868
ND5	ENSSSCG00000018091	23463.6	-0.3608	0.124282	-2.90306	0.00369532	0.0898362
NDRG2	ENSSSCG00000030309	68.7895	0.580383	0.184901	3.13888	0.00169593	0.0703829
NDUFS2	ENSSSCG00000006358	287.572	0.370535	0.117424	3.15553	0.00160209	0.0694497
novel gene	ENSSSCG00000035000	98.4336	-1.28264	0.203768	-6.29461	3.08171e-10	5.544e-07
novel gene	ENSSSCG00000036379	41.0146	-0.834115	0.285518	-2.92141	0.00348451	0.0864639
novel gene	ENSSSCG00000036792	36.1508	-0.751383	0.261961	-2.8683	0.00412679	0.097047
novel gene	ENSSSCG00000008850	310.022	-0.59281	0.15789	-3.75457	0.000173637	0.020153
novel gene	ENSSSCG00000012640	109.285	-0.582612	0.166919	-3.49038	0.000482342	0.0469045
novel gene	ENSSSCG00000033286	200.778	-0.511034	0.135588	-3.76902	0.00016389	0.020153
novel gene	ENSSSCG00000037467	580.912	-0.479304	0.126936	-3.77595	0.000159402	0.020153
novel gene	ENSSSCG00000036656	274.161	-0.465637	0.15007	-3.10279	0.00191704	0.0703829
novel gene	ENSSSCG00000039159	167.25	-0.462014	0.154469	-2.99098	0.00278082	0.0793498
novel gene	ENSSSCG00000036032	120.601	-0.44597	0.149991	-2.9733	0.00294613	0.0803043
novel gene	ENSSSCG00000037571	1868.93	-0.434365	0.139861	-3.10569	0.00189836	0.0703829
novel gene	ENSSSCG00000035869	531.189	-0.396315	0.126483	-3.13335	0.00172824	0.0703829
novel gene	ENSSSCG00000035013	1732.53	-0.289167	0.0944112	-3.06285	0.00219238	0.0754101
novel gene	ENSSSCG00000040909	989.489	0.366609	0.122578	2.99082	0.00278227	0.0793498
OIP5	ENSSSCG00000004750	459.557	-0.472004	0.111213	-4.24413	2.19447e-05	0.00691428
ORC4	ENSSSCG00000015668	229.494	-0.41369	0.130327	-3.17426	0.00150222	0.0674742
PDZK1	ENSSSCG00000006693	220.003	-0.580115	0.12536	-4.62761	3.69918e-06	0.00221828
PGK1	ENSSSCG00000012440	50.1852	-0.618657	0.208041	-2.97373	0.00294202	0.0803043
PIGB	ENSSSCG00000032619	957.575	-0.364626	0.0919833	-3.96404	7.36918e-05	0.0139549
PIGF	ENSSSCG00000008440	803.485	-0.415457	0.107019	-3.88208	0.000103566	0.0177442
PLD3	ENSSSCG00000025109	162.21	0.424066	0.131243	3.23115	0.00123292	0.0624795
PLEK2	ENSSSCG00000002290	99.3863	-0.463442	0.152407	-3.04081	0.00235939	0.0761865
PLPP1	ENSSSCG00000016912	343.538	-0.493199	0.116545	-4.23183	2.31798e-05	0.00691428
POMC	ENSSSCG00000021155	30.4335	1.16113	0.318377	3.64703	0.000265284	0.0280733
PON1	ENSSSCG00000015332	280.078	-0.481907	0.125703	-3.83371	0.000126227	0.0182195
PPFIA2	ENSSSCG00000000940	62.4733	-0.808656	0.247464	-3.26777	0.00108399	0.0613718
PRKD3	ENSSSCG00000008495	195.453	-0.46296	0.124962	-3.7048	0.000211561	0.0237874
PRSS12	ENSSSCG00000009114	599.97	-0.30901	0.102875	-3.00375	0.00266675	0.0793498
PSAP	ENSSSCG00000010281	141.048	0.48512	0.152292	3.18546	0.00144524	0.0674742
PTPRS	ENSSSCG00000028612	55.8539	0.585201	0.188359	3.10684	0.00189096	0.0703829
PWWP2AG	ENSSSCG00000017038	174.727	-0.440444	0.152787	-2.88273	0.00394241	0.0944835
RAB1A	ENSSSCG00000008359	246.645	-0.349023	0.116257	-3.00216	0.00268072	0.0793498
RAB23	ENSSSCG00000029539	90.4595	-0.542208	0.181052	-2.99475	0.00274667	0.0793498
RARB	ENSSSCG00000011212	92.4783	-0.713974	0.16939	-4.21496	2.49821e-05	0.00691428
RASA1	ENSSSCG00000014146	425.827	-0.410679	0.125513	-3.272	0.00106789	0.0613718
RASGRP1	ENSSSCG00000004791	126.724	-0.47541	0.144189	-3.29714	0.000976738	0.0613718
RBM12B	ENSSSCG00000006110	96.4894	-0.604352	0.188556	-3.20517	0.00134984	0.0653931
RBM4B	ENSSSCG00000038304	126.61	-0.632519	0.189119	-3.34456	0.000824139	0.0590654
REV1	ENSSSCG00000008179	334.919	-0.420239	0.110253	-3.81158	0.00013808	0.0184005
RNF139	ENSSSCG00000024412	179.61	-0.491647	0.151558	-3.24395	0.00117885	0.0624795
SENP5	ENSSSCG00000011841	679.583	-0.312137	0.0997895	-3.12795	0.00176029	0.0703829
SGCA	ENSSSCG00000017583	114.336	1.10229	0.347154	3.17523	0.00149719	0.0674742
SLC24A5	ENSSSCG00000004662	469.346	-0.509388	0.153469	-3.31916	0.000902889	0.0590654
SLC25A100	ENSSSCG00000033620	59.628	-0.681654	0.208466	-3.26986	0.00107602	0.0613718
SLC2A12	ENSSSCG00000004172	677.108	-0.290061	0.100073	-2.8985	0.00374949	0.0905414
SLC6A9	ENSSSCG00000039770	280.152	0.405875	0.124449	3.26138	0.00110872	0.0613718
SMAP1	ENSSSCG00000004276	441.741	-0.442608	0.114578	-3.86295	0.000112027	0.0182195
SMC4	ENSSSCG00000011731	478.949	-0.353922	0.121909	-2.90317	0.00369404	0.0898362
SNAPC3	ENSSSCG00000005184	1158.96	-0.417354	0.108358	-3.85163	0.000117333	0.0182195
SON	ENSSSCG00000023674	490.587	-0.495514	0.131862	-3.75782	0.000171403	0.020153
SREBF2	ENSSSCG00000026092	189.178	0.433999	0.138221	3.13989	0.00169008	0.0703829
SSB	ENSSSCG00000015938	253.809	-0.443583	0.139878	-3.17122	0.00151799	0.0674742
STAT1	ENSSSCG00000016057	555.51	-0.378151	0.128973	-2.93202	0.00336764	0.0853132
TACC3	ENSSSCG00000008677	357.881	0.613754	0.109224	5.61924	1.91803e-08	2.30036e-05
TBCD	ENSSSCG00000017136	61.2438	1.32164	0.201682	6.5531	5.63566e-11	2.02771e-07
THUMPD3	ENSSSCG00000011542	149.17	-0.444825	0.149451	-2.97639	0.00291661	0.0803043
TMEM120B	ENSSSCG00000009808	544.292	0.329998	0.0992826	3.32383	0.000887917	0.0590654
TMEM123	ENSSSCG00000031170	47.7273	-0.760653	0.229019	-3.32135	0.000895828	0.0590654
TMEM138	ENSSSCG00000037843	188.978	0.496396	0.120367	4.12401	3.72333e-05	0.00927829
TMEM165	ENSSSCG00000032234	513.305	-0.465166	0.101931	-4.56355	5.02951e-06	0.00258517
TMEM243	ENSSSCG00000025326	779.049	-0.295816	0.0990007	-2.98802	0.0028079	0.0793498
TMEM9B	ENSSSCG00000014577	184.17	0.436678	0.145607	2.99902	0.00270854	0.0793498
TNFRSF17	ENSSSCG00000032578	122.39	-0.399036	0.13851	-2.88091	0.00396526	0.0944835
TOLLIP	ENSSSCG00000033033	53.3333	0.647173	0.215844	2.99834	0.00271457	0.0793498
TUBB4B	ENSSSCG00000037046	72.2022	0.631772	0.179849	3.51279	0.000443423	0.0443177
TWSG1	ENSSSCG00000039665	165.247	-0.470473	0.145447	-3.23468	0.00121779	0.0624795
TYW5	ENSSSCG00000016087	272.676	-0.371349	0.122489	-3.03168	0.00243199	0.0774362
UQCRC2	ENSSSCG00000007845	34.0575	-0.812048	0.248795	-3.26393	0.00109878	0.0613718
USP44	ENSSSCG00000021307	997.904	-0.383416	0.113561	-3.37631	0.000734639	0.0539435
VGF	ENSSSCG00000039053	126.369	0.498573	0.159541	3.12505	0.00177772	0.0703829
WDR20	ENSSSCG00000002533	225.538	-0.427731	0.133176	-3.21177	0.00131921	0.065021
WDR45B	ENSSSCG00000017133	34.8637	0.715835	0.24122	2.96756	0.00300172	0.0805985
YARS2	ENSSSCG00000027429	1162.58	-0.274548	0.0937705	-2.92787	0.00341292	0.0853132
ZFP69B	ENSSSCG00000003981	118.925	-0.489247	0.143346	-3.41305	0.0006424	0.0511052
