# Supplementary material for: Hypothalamic transcriptome analysis reveals male-specific differences in molecular pathways related to oxidative phosphorylation between Iberian pig genotypes
Source: PLoS One. 2022 Aug 16;17(8):e0272775. doi: 10.1371/journal.pone.0272775 (PMC9380940; doi:10.1371/journal.pone.0272775)
Supplement: S7 Table — Bold data indicates the RNA-seq analysis in which the gene selected was significantly differentially expressed. Table containing validation results in the total number of animals, females and males analysis. (XLSX) [file pone.0272775.s008.xlsx]

## Sheet: Hoja1
S7 Table. Validation of results obtained by DEseq2 using qPCR analyses. Bold data indicates the RNA-seq analysis in which the gene selected was significantly differentially expressed
	Gene	log2FC		Correlation
		RNA-seq	qPCR	r	p-value
Global	GRPEL2	-0.212	-0.5955	0.42	0.073
	PDZK1	-0.423	-0.4394	0.712	0.001
	SGCA	1.144	1.993	0.735	0
	TBCD	1.05048	0.08311	0.105376	0.667677
	UQCRC2	-0.623	-0.1922	0.653	0.002
Females	GRPEL2	0.423929	-0.4907	-0.370851	0.287905
	PDZK1	-0.275682	-0.07625	0.383513	0.270316
	SGCA	1.16825	1.4632	0.728534	0.0147603
	TBCD	0.833861	0.2185	0.601274	0.0621858
	UQCRC2	-0.442095	-0.1019	0.447438	0.190695
Males	GRPEL2	-0.897431	-1.1488	0.796914	0.0101252
	PDZK1	-0.580115	-1.359	0.919268	0.000454571
	SGCA	1.10229	1.964	0.721497	0.0282233
	TBCD	1.32164	-0.6041	-0.738275	0.0231205
	UQCRC2	-0.812048	-0.84	0.519003	0.126588
